# Supplementary material for: Next-Generation Sequencing of a Large Gene Panel for Outcome Prediction of Bariatric Surgery in Patients with Severe Obesity
Source: J Clin Med. 2022 Dec 19;11(24):7531. doi: 10.3390/jcm11247531 (PMC9783894; doi:10.3390/jcm11247531)
Supplement: Supplementary file 1 [file jcm-11-07531-s001.zip]

Archive with 1 entries (1 files):
- jcm-2023798-supplementary.pdf
